# Supplementary material for: Technical Principles in Elective Surgical Treatment of Left Colon Diverticular Disease: A Scoping Review
Source: J Clin Med. 2025 Dec 5;14(24):8645. doi: 10.3390/jcm14248645 (PMC12733411; doi:10.3390/jcm14248645)
Supplement: Supplementary file 1 [file jcm-14-08645-s001.zip]

Archive with 1 entries (1 files):
- jcm-3997137-supplementary.pdf
